# Supplementary material for: Signals of propaganda—Detecting and estimating political influences in information spread in social networks
Source: PLoS One. 2025 Jan 30;20(1):e0309688. doi: 10.1371/journal.pone.0309688 (PMC11781619; doi:10.1371/journal.pone.0309688)
Supplement: S1 Table — (XLSX) [file pone.0309688.s001.xlsx]

## Sheet: S1 Table
Filename	Subject	Repository	Number of Distinct Records
USA 2016 politics	Election	Kaggle [42]	7151
Bangladesh 2019 politics	Election	Kaggle [42]	983
Catalonia 2006 politics	Election	Kaggle [42]	875
China 2019 politics 1	Election	Kaggle [42]	26487
China 2019 politics 2	Election	Kaggle [42]	78028
Ecuador 2019 politics	Election	Kaggle [42]	36280
Hurricane Harvey	Disaster	Digital Library [43]	133106
Hurricane Imelda	Disaster	Digital Library [43]	2339
Notre-Dame fire	Disaster	Digital Library [43]	40578
Hurricane Dorian	Disaster	Digital Library [43]	35044
2016 shooting of Dallas police officers	Disaster	Digital Library [43]	89922
Hurricane Florence	Disaster	Digital Library [43]	101083
S1 Table Data sets used for hashtag analysis
