# Supplementary material for: Signals of propaganda—Detecting and estimating political influences in information spread in social networks
Source: PLoS One. 2025 Jan 30;20(1):e0309688. doi: 10.1371/journal.pone.0309688 (PMC11781619; doi:10.1371/journal.pone.0309688)
Supplement: S2 Table — (XLSX) [file pone.0309688.s002.xlsx]

## Sheet: S2 Table
Filename	Subject	Repository	Number of Distinct Records
Bangladesh 2019 politics	Election	Kaggle [42]	26212
China 2019 politics 1	Election	Kaggle [42]	1898108
China 2019 politics 2	Election	Kaggle [42]	1708078
Ecuador 2019 politics	Election	Kaggle [42]	700240
Egypt 2019 politics	Election	Kaggle [42]	214898
Iran 2018 politics	Election	Kaggle [42]	1122939
2016 shooting of Dallas police officers	Disaster	Digital Library [43]	2287421
Hurricane Dorian	Disaster	Digital Library [43]	1079699
Hurricane Florence	Disaster	Digital Library [43]	1709988
Hurricane Harvey	Disaster	Digital Library [43]	2137670
Tropical Storm Imelda	Disaster	Digital Library [43]	40502
Notre-Dame fire	Disaster	Digital Library [43]	3745399
S2 Table Data sets used for user analysis
