# Supplementary material for: Signals of propaganda—Detecting and estimating political influences in information spread in social networks
Source: PLoS One. 2025 Jan 30;20(1):e0309688. doi: 10.1371/journal.pone.0309688 (PMC11781619; doi:10.1371/journal.pone.0309688)
Supplement: S3 Table — (XLSX) [file pone.0309688.s003.xlsx]

## Sheet: S3 Table
Filename	Subject	Repository	Number of Distinct Records
Hurricane Sandy	Disaster	Digital Library [43]	1552857
Boston Marathon Bombing	Disaster	Digital Library [43]	159602
Hurricane Patricia	Disaster	Digital Library [43]	47912
Typhoon Hagupit	Disaster	Digital Library [43]	157271
Nepal earthquake of 2015	Disaster	Digital Library [43]	281649
2014 shootings at Parliament Hill, Ottawa	Disaster	Digital Library [43]	646353
Bangladesh 2019 politics	Politics	Kaggle [42]	26212
China 2019 politics 1	Politics	Kaggle [42]	1898108
China 2019 politics 2	Politics	Kaggle [42]	1708078
Iran 2018 politics	Politics	Kaggle [42]	1122936
Catalonia 2006 politics	Politics	Kaggle [42]	1478
USA 2016 politics	Politics	Kaggle [42]	1463
Egypt 2019 politics	Politics	Kaggle [42]	214898
Ecuador 2019 politics	Politics	Kaggle [42]	700240
Russia 2019 politics	Politics	Kaggle [42]	920761
USA 2011 politics	Politics	Kaggle [42]	133823
S3 Table Data sets used for bipartite graphs network analysis
