# Supplementary material for: Signals of propaganda—Detecting and estimating political influences in information spread in social networks
Source: PLoS One. 2025 Jan 30;20(1):e0309688. doi: 10.1371/journal.pone.0309688 (PMC11781619; doi:10.1371/journal.pone.0309688)
Supplement: S4 Table — (XLSX) [file pone.0309688.s004.xlsx]

## Sheet: S4 Table
Event	Type	Slope	Score
Usa 2016 politics	Politics	0.87	1.012
Bangladesh 2019 politics	Politics	0.976	1.378
Catalonia 2006 politics	Politics	0.763	0.728
China 2019 politics 1	Politics	1.191	1.883
China 2019 politics 2	Politics	0.958	1.214
Ecuador 2019 politics	Politics	0.869	1.071
Egypt 2019 politics	Politics	1.046	1.529
Usa 2011 politics 1	Politics	1.107	1.92
Usa 2011 politics 2	Politics	1.119	2.041
Iran 2018 politics	Politics	0.853	1.118
2016 shooting of Dallas police officers	Disaster	1.252	2.291
Hurricane Dorian	Disaster	1.26	2.237
Hurricane Florence	Disaster	1.163	2.062
Hurricane Harvey	Disaster	1.04	2.291
Hurricane Imelda	Disaster	1.346	2.056
Notre-Dame fire	Disaster	1.186	1.689
S4 Table Hashtags data points
