# Supplementary material for: Signals of propaganda—Detecting and estimating political influences in information spread in social networks
Source: PLoS One. 2025 Jan 30;20(1):e0309688. doi: 10.1371/journal.pone.0309688 (PMC11781619; doi:10.1371/journal.pone.0309688)
Supplement: S5 Table — (XLSX) [file pone.0309688.s005.xlsx]

## Sheet: S5 Table
Event	Type	Slope	Score
Venezuela politics	Politics	1.654	8.091
Spain politics	Politics	1.545	5.439
Russia politics	Politics	2.066	6.397
Iran politics	Politics	1.952	8.794
Egypt politics	Politics	1.324	2.54
Ecuador politics	Politics	2.261	16.037
China politics 1	Politics	2.367	10.24
China politics 2	Politics	2.25	10.729
Bangladesh politics	Politics	3.091	4.979
2016 shooting of Dallas police officers	Disaster	0.554	0.504
Hurricane Florence	Disaster	0.664	0.61
Hurricane Dorian	Disaster	0.594	0.543
Hurricane Harvey	Disaster	0.586	0.553
Hurricane Imelda	Disaster	0.588	0.506
Notre-Dame fire	Disaster	0.545	0.415
S5 Table Users data points
