# Supplementary material for: Signals of propaganda—Detecting and estimating political influences in information spread in social networks
Source: PLoS One. 2025 Jan 30;20(1):e0309688. doi: 10.1371/journal.pone.0309688 (PMC11781619; doi:10.1371/journal.pone.0309688)
Supplement: S6 Table — (XLSX) [file pone.0309688.s006.xlsx]

## Sheet: S6 Table
Name	Type	Average Degree	Number of Clusters	Degree Distribution Slope	עמודה1
Bangladesh 2019 politics	Politics	6.93877	24	0.824	-0.824
China 2019 politics 2	Politics	7.57773	705	0.816	-0.816
Iran 2018 politics	Politics	8.53671	98	0.84	-0.84
China 2019 politics 1	Politics	8.74832	1781	0.833	-0.833
Catalonia 2006 politics	Politics	10.0119	1	0.802	-0.802
USA 2016 politics	Politics	11.0699	1	0.858	-0.858
Egypt 2019 politics	Politics	11.1775	68	0.829	-0.829
Ecuador 2019 politics	Politics	11.5564	98	0.864	-0.864
Russia 2019 politics	Politics	11.9181	105	0.874	-0.874
USA 2011 politics	Politics	12.845	1	0.883	-0.883
Hurricane Sandy	Disaster	14.5549	1	0.89	-0.89
Boston Marathon Bombing	Disaster	15.5764	1	0.897	-0.897
Hurricane Patricia	Disaster	17.7366	6	0.893	-0.893
Typhoon Hagupit	Disaster	17.8431	1	0.914	-0.914
Nepal earthquake of 2015	Disaster	20.0648	1	0.911	-0.911
2014 shootings at Parliament Hill, Ottawa	Disaster	23.2745	2	0.918	-0.918
S6 Table Bipartite network data points
